# Supplementary material for: Modulating myoblast differentiation with RNA-based controllers
Source: PLoS One. 2022 Sep 27;17(9):e0275298. doi: 10.1371/journal.pone.0275298 (PMC9514614; doi:10.1371/journal.pone.0275298)
Supplement: S1 File — (ZIP) [file pone.0275298.s004.zip]

Archive with 24 entries (23 files):
- Supporting Information (images)/
- __MACOSX/._Supporting Information (images)
- Supporting Information (images)/Fig5A-08-1mM-HRAS-sTRSVctrl.tif
- __MACOSX/Supporting Information (images)/._Fig5A-08-1mM-HRAS-sTRSVctrl.tif
- Supporting Information (images)/Fig5A-04-0mM-HRAS-sTRSVctrl.tif
- __MACOSX/Supporting Information (images)/._Fig5A-04-0mM-HRAS-sTRSVctrl.tif
- Supporting Information (images)/Fig5A-02-0mM-HRAS-TheoCAUAA.tif
- __MACOSX/Supporting Information (images)/._Fig5A-02-0mM-HRAS-TheoCAUAA.tif
- Supporting Information (images)/Fig5A-06-1mM-HRAS-TheoCAUAA.tif
- __MACOSX/Supporting Information (images)/._Fig5A-06-1mM-HRAS-TheoCAUAA.tif
- Supporting Information (images)/Fig5A-01-0mM-HRAS-sTRSV.tif
- __MACOSX/Supporting Information (images)/._Fig5A-01-0mM-HRAS-sTRSV.tif
- Supporting Information (images)/Fig3B-03-JAK1.png
- __MACOSX/Supporting Information (images)/._Fig3B-03-JAK1.png
- Supporting Information (images)/Fig5A-05-1mM-HRAS-sTRSV.tif
- __MACOSX/Supporting Information (images)/._Fig5A-05-1mM-HRAS-sTRSV.tif
- Supporting Information (images)/Fig3B-01-WT.png
- __MACOSX/Supporting Information (images)/._Fig3B-01-WT.png
- Supporting Information (images)/Fig5A-07-1mM-HRAS-TheoAGAAA.tif
- __MACOSX/Supporting Information (images)/._Fig5A-07-1mM-HRAS-TheoAGAAA.tif
- Supporting Information (images)/Fig5A-03-0mM-HRAS-TheoAGAAA.tif
- __MACOSX/Supporting Information (images)/._Fig5A-03-0mM-HRAS-TheoAGAAA.tif
- Supporting Information (images)/Fig3B-02-HRAS.png
- __MACOSX/Supporting Information (images)/._Fig3B-02-HRAS.png
