# Supplementary material for: Modulating myoblast differentiation with RNA-based controllers
Source: PLoS One. 2022 Sep 27;17(9):e0275298. doi: 10.1371/journal.pone.0275298 (PMC9514614; doi:10.1371/journal.pone.0275298)
Supplement: S1 Dataset — (XLSX) [file pone.0275298.s005.xlsx]

## Sheet: Figure 1
	Figue 1 is a diagram. No data is presented in Figure 1.

## Sheet: Figure 2
	Figure 2B										Figure 2C
	GFP+/Median_mCherry	0mM Theophylline				1mM Theophylline						GFP+/Median_mCherry					GFP+/Median_GFP
	sTRSV	2.23	2.44	2.59	2.43	3	2.91	2.94	3.16		TheoA-0uM	9.84	10.8	10.1			12	11.1	10.6
	TheoCAUAA	3.28	3.74	4	3.75	25.2	30.9	27.2	23.9		TheoA-50uM	15.4	13.9	13	14.8		12.5	11.6	10.6	11.6
	TheoAGAAA	5.87	4.94	5.39	5.72	41.7	37.1	37.1	34.8		TheoA-100uM	17.1	18.5	20.9	20.6		11.3	12.6	12.9	12.7
	sTRSVctrl	26	27.3	28	27.6	33	35.1	34.8	31.5		TheoA-150uM	22.7	19.8	22.5	27.6		12.8	12	12.5	14.3
											TheoA-200uM	25.7	27.1	24.3	25		12.8	13.9	12.2	12.2
	GFP+/Median_GFP	0mM Theophylline				1mM Theophylline					TheoA-250uM	28	26.9	29	27.6		12.4	11.9	12.7	12.5
	sTRSV	5.6	6.35	6.37	5.92	6.23	6.31	5.97	6.48		TheoA-500uM	41.3	36.9	39.9	45		13.9	12.4	13.7	14
	TheoCAUAA	5.35	5.89	5.95	5.58	6.28	7.27	6.35	5.99		TheoA-750uM	46.1	37.1	48.9			13.8	11.7	13.8
	TheoAGAAA	7.27	6.46	6.74	7.43	7.77	7.25	6.95	6.64		TheoA-1000uM	46.8	45.2	40.1	46.8		13.3	13.9	12.2	13
	sTRSVctrl	5.58	5.39	5.3	5.26	5.56	6.16	6.17	5.99		TheoA-1250uM	49.6	45.2	39.9	46.3		14	12.8	11.4	13.2
											TheoA-1500uM	49.3	44.7	45	48.6		14.5	12.1	12.5	14.1
	F_sample	0mM Theophylline				1mM Theophylline
	sTRSV	0.398214	0.384252	0.406593	0.410473	0.481541	0.461173	0.492462	0.487654
	TheoCAUAA	0.613084	0.634975	0.672269	0.672043	4.01274	4.25034	4.28346	3.98998			F_sample					RFU
	TheoAGAAA	0.807428	0.764706	0.799703	0.769852	5.3668	5.11724	5.33813	5.24096		TheoA-0uM	0.82	0.972973	0.95283			23.1949	27.522	26.9522
	sTRSVctrl	4.6595	5.06494	5.28302	5.24715	5.93525	5.69805	5.64019	5.25876		TheoA-50uM	1.232	1.19828	1.22642	1.27586		34.849	33.895	34.691	36.0897
											TheoA-100uM	1.51327	1.46825	1.62016	1.62205		42.8052	41.5318	45.8285	45.882
	RFU	0mM Theophylline				1mM Theophylline					TheoA-150uM	1.77344	1.65	1.8	1.93007		50.1643	46.6727	50.9157	54.5949
	sTRSV	7.86417	7.58844	8.02965	8.10627	8.54847	8.18689	8.74235	8.657		TheoA-200uM	2.00781	1.94964	1.9918	2.04918		56.794	55.1485	56.3411	57.9641
	TheoCAUAA	12.1076	12.5399	13.2764	13.2719	71.2354	75.4535	76.0414	70.8315		TheoA-250uM	2.25806	2.2605	2.28346	2.208		63.8727	63.9417	64.5912	62.4566
	TheoAGAAA	15.9456	15.1019	15.793	15.2035	95.2731	90.8429	94.7642	93.0393		TheoA-500uM	2.97122	2.97581	2.91241	3.21429		84.0455	84.1751	82.3818	90.9209
	sTRSVctrl	92.0186	100.025	104.332	103.624	105.365	101.154	100.127	93.3553		TheoA-750uM	3.34058	3.17094	3.54348			94.4933	89.6948	100.233
											TheoA-1000uM	3.5188	3.2518	3.28689	3.6		99.5344	91.982	92.9745	101.831
	Summary Data	0mM Theophylline				1mM Theophylline					TheoA-1250uM	3.54286	3.53125	3.5	3.50758		100.215	99.8867	99.0027	99.217
		Mean	Std Deviation	Sample Size		Mean	Std Deviation	Sample Size			TheoA-1500uM	3.4	3.69421	3.6	3.44681		96.1741	104.496	101.831	97.4981
	sTRSV	7.89713	0.756586	4		8.53368	0.7	4
	TheoCAUAA	12.7989	1.32897	4		73.3905	11.7	4
	TheoAGAAA	15.511	1.67119	4		93.4799	10.6	4				Summary Data
	sTRSVctrl	100	5.85005	4		100	9.8	4				Mean	Std Deviation	Sample Size
											TheoA-0uM	25.8897	3	3
											TheoA-50uM	34.8812	4	4
											TheoA-100uM	44.0119	6	4
											TheoA-150uM	50.5869	9	4
											TheoA-200uM	56.5619	6	4
											TheoA-250uM	63.7156	6	4
											TheoA-500uM	85.3808	11	4
											TheoA-750uM	94.8069	18	3
											TheoA-1000uM	96.5806	12	4
											TheoA-1250uM	99.5804	15	4
											TheoA-1500uM	100	13	4

## Sheet: Figure 3
	Figure 3B
		Calculated Fusion Index per sample
	WT	27.3	45.2	44.2
	HRAS	9.7	20.6	10.7
	JAK1	17.7	17	12.6
	Figure 3C
		Counted Nuclei per sample
	WT	348	704	532
	HRAS	1301	1432	909
	JAK1	581	712	578

## Sheet: Figure 4
	Figure 4A														Figure 4B
	mACTB1-CtValues	0 mM Theophylline						1 mM Theophylline							mACTB1-CtValues	0 mM Theophylline						1 mM Theophylline
	HRAS-sTRSV	12.73	12.8	12.66	12.61	12.62	12.72	12.77	13.03	12.97	12.8	12.86	13.12		JAK1-sTRSV	12.6	12.8	12.7	12.9	12.7		12.5	12.8	12.7	12.8	12.9
	HRAS-TheoC	12.27	13.12	12.65	12.59	12.74	13.15	13.01	12.97	12.95	12.83	12.93	13.12		JAK1-TheoC	12.7	12.7	12.7	12.7	12.7		12.4	12.6	12.6	12.5	12.7
	HRAS-TheoA	12.65	12.91	12.98	12.71	12.84	12.78	12.9	13.2	12.95	12.8	13.06	13.15		JAK1-TheoA	12.8	12.9	13	12.9	12.8		12.6	12.8	12.8	12.7	12.8
	HRAS-sTRSVctrl	12.89	12.64	12.81	12.76	12.92	12.8	13.15	12.85	13.14	12.89	12.98	12.97		JAK1-sTRSVctrl	12.8	12.9	12.9	13	12.9		12.7	12.8	12.9	12.9	12.8
	hHRAS-CtValues	0 mM Theophylline						1 mM Theophylline							hJAK1-CtValues	0 mM Theophylline						1 mM Theophylline
	HRAS-sTRSV	14.01	13.88	13.87	13.57	13.73	13.94	14.53	14.72	14.73	14.6	14.44	14.34		JAK1-sTRSV	15.7	15.8	15.6	15.9	16		16.2	16.4	16.4	16.6
	HRAS-TheoC	13.46	13.74	13.28	13.19	13.25	13.48	13.03	13.45	13.09	13.1	13.18	13.24		JAK1-TheoC	15.9	15.8	15.9	15.9	16.3		14.3	14.9	14.5	14.8	15
	HRAS-TheoA	13.84	13.68	13.91	13.82	13.6	13.92	13.37	13.36	13.31	13.35	13.57	13.5		JAK1-TheoA	16	15.9	16.2	16	16.2		14.3	14.6	14.7	14.6	15.2
	HRAS-sTRSVctrl	11.95	11.76	11.83	11.9	11.76	12.08	13.08	13.26	13.25	13.22	13.12	13.19		JAK1-sTRSVctrl	13.9	14	14	14.3	14.7		14.4	14.5	14.7	14.7	15
	hHRAS-foldFromSTRSVctrl	0 mM Theophylline						1 mM Theophylline							hJAK1-foldFromSTRSVctrl	0 mM Theophylline						1 mM Theophylline
	HRAS-sTRSV	0.216	0.249	0.227	0.268	0.243	0.227	0.343	0.36	0.342	0.333	0.388	0.497		JAK1-sTRSV	0.26	0.27	0.29	0.27	0.24		0.26	0.27	0.25	0.25
	HRAS-TheoC	0.229	0.344	0.34	0.348	0.369	0.417	1.066	0.972	1.052	0.943	1.07	1.092		JAK1-TheoC	0.25	0.25	0.24	0.25	0.19		0.91	0.68	0.85	0.71	0.66
	HRAS-TheoA	0.231	0.306	0.277	0.244	0.311	0.237	0.997	0.819	1.031	0.843	0.773	0.803		JAK1-TheoA	0.24	0.29	0.24	0.26	0.21		1.05	1	0.88	0.88
	HRAS-sTRSVctrl	1.008	0.961	1.036	0.957	1.174	0.863	1.113	0.948	0.939	0.884	1.015	1.1		JAK1-sTRSVctrl	1.03	1.06	1.04	0.88			1.03	1.03	0.96	0.98
	Figure 4C														Figure 4D
	mACTB1-CtValues	0 mM Theophylline						1 mM Theophylline							mACTB1-CtValues	0 mM Theophylline						1 mM Theophylline
	HRAS-sTRSV	13.8	13.9	13.9	13.9	13.9	14	14.2	14.5	14.2	14	14.5	14.6		HRAS-sTRSV	13.8	13.9	13.9	13.9	13.9	14	14.2	14.5	14.2	14	14.5	14.6
	HRAS-TheoC	13.7	13.7	13.8	13.7	13.7	13.7	13.9	14	14	14	14	14.1		HRAS-TheoC	13.7	13.7	13.8	13.7	13.7	13.7	13.9	14	14	14	14	14.1
	HRAS-TheoA	13.8	13.7	13.6	13.7	13.8	13.8	14.4	14.1	14.4	14.3	14.4	14.2		HRAS-TheoA	13.8	13.7	13.6	13.7	13.8	13.8	14.4	14.1	14.4	14.3	14.4	14.2
	HRAS-sTRSVctrl	13.9	13.8	13.8	13.8	13.8	13.8	14.4	14.3	14.4	14.2	14.4	14.4		HRAS-sTRSVctrl	13.9	13.8	13.8	13.8	13.8	13.8	14.4	14.3	14.4	14.2	14.4	14.4
	mMyog-CtValues	0 mM Theophylline						1 mM Theophylline							mMyHC-CtValues	0 mM Theophylline						1 mM Theophylline
	HRAS-sTRSV	17	16.9	16.9	16.6	16.8	16.9	16.4	16.3	16.3	16.3	16.1	16.4		HRAS-sTRSV	18.9	19	19	18.7	18.7	18.7	17.8	17.8	17.7	17.8	17.5	17.9
	HRAS-TheoC	16.8	16.8	16.8	16.7	16.8	16.7	16.7	16.9	16.7	16.7	17	16.9		HRAS-TheoC	19.8	19.5	19.7	19.5	19.4	19.4	18.7	19	18.6	18.5	18.7	19
	HRAS-TheoA	16.9	16.8	16.6	16.7	16.7	16.8	16.8	16.7	16.8	16.9	16.6	16.9		HRAS-TheoA	19	19	18.9	18.8	19	19.3	18.8	18.4	18.5	18.8	18.5	18.9
	HRAS-sTRSVctrl	17.3	17.4	17.4	17.3	17.1	17.1	16.8	16.7	16.8	16.8	17.1	16.9		HRAS-sTRSVctrl	19.4	18.9	18.7	18.8	19	19.1	18.6	18.7	18.6	18.7	18.8	18.5
	mMyog-foldFromSTRSV	0 mM Theophylline						1 mM Theophylline							mMyHC-foldFromSTRSV	0 mM Theophylline						1 mM Theophylline
	HRAS-sTRSV	0.87	0.97	0.95	1.14	1.02	1.05	0.851	1.131	0.915	0.784	1.161	1.159		HRAS-sTRSV	0.91	0.88	0.9	1.06	1.05	1.2	0.883	1.105	0.948	0.75	1.188	1.126
	HRAS-TheoC	0.95	0.9	0.95	0.95	0.96	0.99	0.56	0.498	0.587	0.581	0.51	0.547		HRAS-TheoC	0.79	0.79	0.9	0.89	0.79	0.65	0.405	0.34	0.447	0.469	0.429	0.365
	HRAS-TheoA	0.92	0.95	0.98	0.99	0.99	0.96	0.74	0.672	0.731	0.64	0.803	0.625		HRAS-TheoA	0.65	0.87	0.94	0.92	0.84	0.77	0.523	0.554	0.605	0.485	0.641	0.432
	HRAS-sTRSVctrl	0.69	0.66	0.64	0.71	0.77	0.8	0.748	0.716	0.758	0.629	0.597	0.688		HRAS-sTRSVctrl	0.52	0.59	0.5	0.6	0.65	0.64	0.581	0.503	0.608	0.476	0.496	0.618
	Figure 4E														Figure 4F
	mACTB1-CtValues	0 mM Theophylline						1 mM Theophylline							mACTB1-CtValues	0 mM Theophylline						1 mM Theophylline
	JAK1-sTRSV	13.3	13.6	13.7	13.7	13.8		13.9	14.2	14	13.9	14.1			JAK1-sTRSV	13.3	13.6	13.7	13.7	13.8		13.9	14.2	14	13.9	14.1
	JAK1-TheoC	13.6	13.6	13.7	13.5	13.3		14.2	14	14.1	14.1	14			JAK1-TheoC	13.6	13.6	13.7	13.5	13.3		14.2	14	14.1	14.1	14
	JAK1-TheoA	13.4	13.4	13.7	13.7	13.8		14	13.9	14.1	14.2	14.4			JAK1-TheoA	13.4	13.4	13.7	13.7	13.8		14	13.9	14.1	14.2	14.4
	JAK1-sTRSVctrl	13.4	13.2	13.1	13.3	13.9		14	13.7	13.5	13.8	13.9			JAK1-sTRSVctrl	13.4	13.2	13.1	13.3	13.9		14	13.7	13.5	13.8	13.9
	mMyog-CtValues	0 mM Theophylline						1 mM Theophylline							mMyHC-CtValues	0 mM Theophylline						1 mM Theophylline
	JAK1-sTRSV	16.5	16.9	16.9	17	16.9		16.3	16.5	16.5	16.4	16.4			JAK1-sTRSV	17.9	18.4	18.3	18.6	18.4		18	18	17.9	17.9	17.8
	JAK1-TheoC	16.9	16.8	16.8	16.9	16.7		16.6	16.5	16.3	16.3	16			JAK1-TheoC	18.2	18.1	18.2	18.2	18.2		18	17.8	17.8	17.8	17.6
	JAK1-TheoA	16.4	16.6	16.8	16.9			16.1	16.3	16.5	16.6	16.6			JAK1-TheoA	17.7	17.9	18.2	18.1	18.5		17.7	17.7	17.9	17.9	18
	JAK1-sTRSVctrl	16.9	16.7	16.4	16.6	16.9		16.4	16.1	16	16.3	16.1			JAK1-sTRSVctrl	18.5	18.1	17.9	17.7	18.3		18	17.7	17.6	17.7	17.7
	mMyog-foldFromSTRSV	0 mM Theophylline						1 mM Theophylline							mMyHC-foldFromSTRSV	0 mM Theophylline						1 mM Theophylline
	JAK1-sTRSV	1.01	0.96	1.02	0.97	1.05		0.99	1.05	0.98	0.91	1.09			JAK1-sTRSV	1.03	0.98	1.11	0.9	1		0.86	1.07	1.02	0.94	1.14
	JAK1-TheoC	0.99	1.03	1.04	0.88	0.87		0.98	0.99	0.94	0.97	1.16			JAK1-TheoC	1.1	1.13	1.12	0.99	0.86		1.01	1.04	1.09	1.07	1.17
	JAK1-TheoA	1.09	1	1.04	1.04			0.94	0.94	1.1	1.11	1.24			JAK1-TheoA	1.24	1.1	1.11	1.25	1.01		1.06	1.01	1.05	1.06	1.16
	JAK1-sTRSVctrl	0.81	0.79	0.95	0.96	1.16		1.18	0.99	0.99	1	1.15			JAK1-sTRSVctrl	0.75	0.87	0.9	1.2	1.19		0.92	0.94	0.85	0.99	1.01

## Sheet: Figure 5
	Figure 5B
		Scaled Fusion Index per sample (displayed)
		0mM Theophylline			1mM Theophylline
	HRAS-sTRSV	0.845	1.152	1.004	1.224	0.78	0.996
	HRAS-TheoC	0.898	0.933	1.025	0.683	0.346	0.462
	HRAS-TheoA	0.806	0.609	0.747	0.535	0.462	0.488
	HRAS-sTRSVctrl	0.401	0.406	0.413	0.438	0.596	0.547
		Calculated Fusion Index per sample
		0mM Theophylline			1mM Theophylline
	HRAS-sTRSV	0.246	0.336	0.293	0.23	0.147	0.188
	HRAS-TheoC	0.262	0.272	0.299	0.129	0.065	0.087
	HRAS-TheoA	0.235	0.178	0.218	0.101	0.087	0.092
	HRAS-sTRSVctrl	0.117	0.118	0.12	0.082	0.112	0.103
